# Supplementary material for: ECS1 and ECS2 suppress polyspermy and the formation of haploid plants by promoting double fertilization
Source: eLife. 2023 Jul 25;12:e85832. doi: 10.7554/eLife.85832 (PMC10421590; doi:10.7554/eLife.85832)
Supplement: Figure 1—source data 1. [file elife-85832-fig1-data1.zip]

Archive with 8 entries (5 files):
- Figure 1-source data 1/
- Figure 1-source data 1/Figure 1E-souce data unlabelled.tiff
- __MACOSX/
- __MACOSX/Figure 1-source data 1/
- __MACOSX/Figure 1-source data 1/._Figure 1E-souce data unlabelled.tiff
- Figure 1-source data 1/Figure 1E-souce data labelled.tif
- __MACOSX/Figure 1-source data 1/._Figure 1E-souce data labelled.tif
- __MACOSX/._Figure 1-source data 1
