# Supplementary material for: ECS1 and ECS2 suppress polyspermy and the formation of haploid plants by promoting double fertilization
Source: eLife. 2023 Jul 25;12:e85832. doi: 10.7554/eLife.85832 (PMC10421590; doi:10.7554/eLife.85832)
Supplement: Figure 4—figure supplement 3—source data 1. [file elife-85832-fig4-figsupp3-data1.zip]

Archive with 18 entries (15 files):
- Figure 4-figure supplement 3- source data 1/
- Figure 4-figure supplement 3- source data 1/Chr 3 and Chr 4 labelled.tif
- __MACOSX/
- __MACOSX/Figure 4-figure supplement 3- source data 1/
- __MACOSX/Figure 4-figure supplement 3- source data 1/._Chr 3 and Chr 4 labelled.tif
- Figure 4-figure supplement 3- source data 1/Chr 1 and Chr 2 unlabelled.Tif
- __MACOSX/Figure 4-figure supplement 3- source data 1/._Chr 1 and Chr 2 unlabelled.Tif
- Figure 4-figure supplement 3- source data 1/.DS_Store
- __MACOSX/Figure 4-figure supplement 3- source data 1/._.DS_Store
- Figure 4-figure supplement 3- source data 1/Chr 5 labelled.tif
- __MACOSX/Figure 4-figure supplement 3- source data 1/._Chr 5 labelled.tif
- Figure 4-figure supplement 3- source data 1/Chr 1 and Chr 2 labelled.tif
- __MACOSX/Figure 4-figure supplement 3- source data 1/._Chr 1 and Chr 2 labelled.tif
- Figure 4-figure supplement 3- source data 1/Chr 5 unlabelled.Tif
- __MACOSX/Figure 4-figure supplement 3- source data 1/._Chr 5 unlabelled.Tif
- Figure 4-figure supplement 3- source data 1/Chr 3 and Chr 4 unlabelled.Tif
- __MACOSX/Figure 4-figure supplement 3- source data 1/._Chr 3 and Chr 4 unlabelled.Tif
- __MACOSX/._Figure 4-figure supplement 3- source data 1
